# Supplementary material for: A data set from flash X-ray imaging of carboxysomes
Source: Sci Data. 2016 Aug 1;3:160061. doi: 10.1038/sdata.2016.61 (PMC4968195; doi:10.1038/sdata.2016.61)
Supplement: Supplementary file 1 [file sdata201661-isa1.zip]

Archive with 3 entries (3 files):
- i_Investigation.txt
- s_study_Maia.txt
- a_assay_Maia.txt
