# Supplementary material for: A data set from flash X-ray imaging of carboxysomes
Source: Sci Data. 2016 Aug 1;3:160061. doi: 10.1038/sdata.2016.61 (PMC4968195; doi:10.1038/sdata.2016.61)
Supplement: Supplementary file 1 [file sdata201661-isa1.zip › i_Investigation.txt]

# Investigation File generated for Scientific Data with Investigation File Authoring Tool version 0.1.0 on 07/07/2016 - This metadata file is CC0
ONTOLOGY SOURCE REFERENCE
Term Source Name	NCBITAXON	GO	UO	OMIT	CHMO	ERO	OBI	MS
Term Source File	http://data.bioontology.org/ontologies/NCBITAXON	http://data.bioontology.org/ontologies/GO	http://data.bioontology.org/ontologies/UO	http://data.bioontology.org/ontologies/OMIT	http://data.bioontology.org/ontologies/CHMO	http://data.bioontology.org/ontologies/ERO	http://data.bioontology.org/ontologies/OBI	http://data.bioontology.org/ontologies/MS
Term Source Version	2015AA	releases/2014-08-30	unknown	OBO 4.0-12122013-2338	releases/2014-11-20	2013-08-02	2014-08-18	
Term Source Description	National Center for Biotechnology Information (NCBI) Organismal Classification	Gene Ontology	Units of Measurement Ontology	Ontology for MicroRNA Target	Chemical Methods Ontology	Eagle-I Research Resource Ontology	Ontology for Biomedical Investigations	Mass Spectrometry Ontology
INVESTIGATION
Investigation Identifier
Investigation Title
Investigation Description
Investigation Submission Date
Investigation Public Release Date
INVESTIGATION PUBLICATIONS
Investigation PubMed ID
Investigation Publication DOI
Investigation Publication Author List
Investigation Publication Title
Investigation Publication Status
Investigation Publication Status Term Accession Number
Investigation Publication Status Term Source REF
INVESTIGATION CONTACTS
Investigation Person Last Name
Investigation Person Mid Initials
Investigation Person First Name
Investigation Person Address
Investigation Person Phone
Investigation Person Fax
Investigation Person Email
Investigation Person Affiliation
Investigation Person Roles
Investigation Person Roles Term Accession Number
Investigation Person Roles Term Source REF
STUDY
Study Identifier	10.1038/sdata.2016.61
Study Title	A data set from flash X-ray imaging of carboxysomes
Study Submission Date	04/02/2016
Study Public Release Date	01/08/2016
Study Description	http://www.nature.com/articles/sdata201661#abstract
Study File Name	s_study_Maia.txt
Comment[Subject Keywords]	/;/
Comment[Manuscript Licence]	CC BY-4.0
Comment[Experimental Metadata Licence]	CC0
Comment[Supplementary Information File Name]	
Comment[Supplementary Information File Type]	x-zip-compressed
Comment[Supplementary Information File URL]	http://www.nature.com/articles/sdata201661#supplementary-information
Comment[Data Repository]	Coherent X-ray Imaging Data Bank (CXIDB)
Comment[Data Record Accession]	doi:10.11577/1169545
Comment[Data Record URI]	http://dx.doi.org/10.11577/1169545
STUDY DESIGN DESCRIPTORS
Study Design Type	cell organelle imaging objective
Study Design Type Term Accession Number	""
Study Design Type Term Source REF	""
STUDY PUBLICATIONS
Study PubMed ID	""
Study Publication DOI	doi:10.1038/nphoton.2014.270
Study Publication Author List	""
Study Publication Title	""
Study Publication Status	published
Study Publication Status Term Accession Number	
Study Publication Status Term Source REF	
STUDY FACTORS
Study Factor Name
Study Factor Type
Study Factor Type Term Accession Number
Study Factor Type Term Source REF
STUDY ASSAYS
Study Assay Measurement Type	X-ray diffraction data
Study Assay Measurement Type Term Accession Number	CHMO:0000850
Study Assay Measurement Type Term Source REF	CHMO
Study Assay Technology Type	X-ray free electron laser
Study Assay Technology Type Term Accession Number	""
Study Assay Technology Type Term Source REF	""
Study Assay Technology Platform	""
Study Assay File Name	a_assay_Maia.txt
STUDY PROTOCOLS
Study Protocol Name	Sample preparation	Injection	X-ray free-electron laser	Data pre-processing	Hit finding
Study Protocol Type	sample preparation for assay	3D structure determination assay	free electron laser	data transformation	information processor function
Study Protocol Type Term Accession Number	OBI:0000073	OBI:0600045	MS:1000853	OBI:0200000	OBI:0000392
Study Protocol Type Term Source REF	ERO	OBI	MS	ERO	OBI
Study Protocol Description					
Study Protocol URI	""	""	""	""	""
Study Protocol Version					
Study Protocol Parameters Name	""	""	instrument; operating mode; beamline; experiment environment; wavelength; pulse duration; detector model; detector distance; sample delivery method; sample delivery device; sample temperature; sample environment; energy at interaction region; x-ray focus size	software	""
Study Protocol Parameters Name Term Accession Number	""	""	""	""	""
Study Protocol Parameters Name Term Source REF	""	""	""	""	""
Study Protocol Components Name	""	""	""	""	""
Study Protocol Components Type	""	""	""	""	""
Study Protocol Components Type Term Accession Number	""	""	""	""	""
Study Protocol Components Type Term Source REF	""	""	""	""	""
STUDY CONTACTS
Study Person Last Name	Hantke	Hasse	Ekeberg	John	Svenda	Loh	Martin	Timneanu	Larsson	van der Schot	Carlsson	Ingelman	Andreasson	Westphal	Iwan	Uetrecht	Bielecki	Liang	Stellato	DePonte	Bari	Hartmann	Kimmel	Kirian	Seibert	Mühlig	Schorb	Ferguson	Bostedt	Carron	Bozek	Rolles	Rudenko	Foucar	Epp	Chapman	Barty	Andersson	Hajdu	Maia
Study Person First Name	Max F.	Dirk	Tomas	Katja	Martin	Duane	Andrew V.	Nicusor	Daniel S.D.	Gijs	Gunilla H.	Margareta	Jakob	Daniel	Bianca	Charlotte	Johan	Mengning	Francesco	Daniel P.	Sadia	Robert	Nils	Richard A.	M. Marvin	Kerstin	Sebastian	Ken	Christoph	Sebastian	John D.	Daniel	Artem	Lutz	Sascha W.	Henry N.	Anton	Inger	Janos	Filipe R.N.C.
Study Person Mid Initials																																								
Study Person Email	""	""	""	""	""	""	""	""	""	""	""	""	""	""	""	""	""	""	""	""	""	""	""	""	""	""	""	""	""	""	""	""	""	""	""	""	""	""	""	filipe@xray.bmc.uu.se
Study Person Phone																																								
Study Person Fax																																								
Study Person Address																																								
Study Person Affiliation	Department of Cell and Molecular Biology, Laboratory of Molecular Biophysics, Uppsala University, Husargatan 3 (Box 596), Uppsala SE-751 24, Sweden	Department of Cell and Molecular Biology, Laboratory of Molecular Biophysics, Uppsala University, Husargatan 3 (Box 596), Uppsala SE-751 24, Sweden	Department of Cell and Molecular Biology, Laboratory of Molecular Biophysics, Uppsala University, Husargatan 3 (Box 596), Uppsala SE-751 24, Sweden	Department of Cell and Molecular Biology, Laboratory of Molecular Biophysics, Uppsala University, Husargatan 3 (Box 596), Uppsala SE-751 24, Sweden	Department of Cell and Molecular Biology, Laboratory of Molecular Biophysics, Uppsala University, Husargatan 3 (Box 596), Uppsala SE-751 24, Sweden	Centre for BioImaging Sciences, National University of Singapore, 14 Science Drive 4, Singapore 117543, Singapore	ARC Centre of Excellence for Advanced Molecular Imaging, School of Physics, The University of Melbourne, Victoria 3010, Australia	Department of Cell and Molecular Biology, Laboratory of Molecular Biophysics, Uppsala University, Husargatan 3 (Box 596), Uppsala SE-751 24, Sweden	Department of Cell and Molecular Biology, Laboratory of Molecular Biophysics, Uppsala University, Husargatan 3 (Box 596), Uppsala SE-751 24, Sweden	Department of Cell and Molecular Biology, Laboratory of Molecular Biophysics, Uppsala University, Husargatan 3 (Box 596), Uppsala SE-751 24, Sweden	Department of Cell and Molecular Biology, Laboratory of Molecular Biophysics, Uppsala University, Husargatan 3 (Box 596), Uppsala SE-751 24, Sweden	Department of Cell and Molecular Biology, Laboratory of Molecular Biophysics, Uppsala University, Husargatan 3 (Box 596), Uppsala SE-751 24, Sweden	Department of Cell and Molecular Biology, Laboratory of Molecular Biophysics, Uppsala University, Husargatan 3 (Box 596), Uppsala SE-751 24, Sweden	Department of Cell and Molecular Biology, Laboratory of Molecular Biophysics, Uppsala University, Husargatan 3 (Box 596), Uppsala SE-751 24, Sweden	Department of Cell and Molecular Biology, Laboratory of Molecular Biophysics, Uppsala University, Husargatan 3 (Box 596), Uppsala SE-751 24, Sweden	Department of Cell and Molecular Biology, Laboratory of Molecular Biophysics, Uppsala University, Husargatan 3 (Box 596), Uppsala SE-751 24, Sweden	Department of Cell and Molecular Biology, Laboratory of Molecular Biophysics, Uppsala University, Husargatan 3 (Box 596), Uppsala SE-751 24, Sweden	Center for Free-Electron Laser Science, DESY, Notkestrasse 85, Hamburg 22607, Germany	Center for Free-Electron Laser Science, DESY, Notkestrasse 85, Hamburg 22607, Germany	LCLS, SLAC National Accelerator Laboratory, 2575 Sand Hill Road, Menlo Park, California 94025, USA	European XFEL GmbH, Albert-Einstein-Ring 19, Hamburg 22761, Germany	PNSensor GmbH, Römerstrasse 28, München 80803, Germany	Max Planck Institute for Extraterrestrial Physics, Giessenbachstrasse, Garching 85741, Germany	Center for Free-Electron Laser Science, DESY, Notkestrasse 85, Hamburg 22607, Germany	Department of Cell and Molecular Biology, Laboratory of Molecular Biophysics, Uppsala University, Husargatan 3 (Box 596), Uppsala SE-751 24, Sweden	Department of Cell and Molecular Biology, Laboratory of Molecular Biophysics, Uppsala University, Husargatan 3 (Box 596), Uppsala SE-751 24, Sweden	LCLS, SLAC National Accelerator Laboratory, 2575 Sand Hill Road, Menlo Park, California 94025, USA	LCLS, SLAC National Accelerator Laboratory, 2575 Sand Hill Road, Menlo Park, California 94025, USA	LCLS, SLAC National Accelerator Laboratory, 2575 Sand Hill Road, Menlo Park, California 94025, USA	LCLS, SLAC National Accelerator Laboratory, 2575 Sand Hill Road, Menlo Park, California 94025, USA	LCLS, SLAC National Accelerator Laboratory, 2575 Sand Hill Road, Menlo Park, California 94025, USA	Center for Free-Electron Laser Science, DESY, Notkestrasse 85, Hamburg 22607, Germany	Department of Physics, J.R. Macdonald Laboratory, Kansas State University, Cardwell Hall, Manhattan, Kansas 66506, USA	Max Planck Institute for Medical Research, Jahnstraße 29, Heidelberg 69120, Germany	Max Planck Advanced Study Group at the Center for Free-Electron Laser Science (CFEL), Notkestraße 85, Hamburg 22607, Germany	Center for Free-Electron Laser Science, DESY, Notkestrasse 85, Hamburg 22607, Germany	Center for Free-Electron Laser Science, DESY, Notkestrasse 85, Hamburg 22607, Germany	Department of Cell and Molecular Biology, Laboratory of Molecular Biophysics, Uppsala University, Husargatan 3 (Box 596), Uppsala SE-751 24, Sweden	Department of Cell and Molecular Biology, Laboratory of Molecular Biophysics, Uppsala University, Husargatan 3 (Box 596), Uppsala SE-751 24, Sweden	Department of Cell and Molecular Biology, Laboratory of Molecular Biophysics, Uppsala University, Husargatan 3 (Box 596), Uppsala SE-751 24, Sweden
Study Person Roles																																								
Study Person Roles Term Accession Number																																								
Study Person Roles Term Source REF																																								
Comment[Study Person ORCID]																																								
Comment[Funder]																																								
Comment[FundRef ID]																																								
Comment[Funder Term Source REF]																																								
Comment[Grant Identifier]																																								
