# Supplementary material for: A data set from flash X-ray imaging of carboxysomes
Source: Sci Data. 2016 Aug 1;3:160061. doi: 10.1038/sdata.2016.61 (PMC4968195; doi:10.1038/sdata.2016.61)
Supplement: Supplementary file 1 [file sdata201661-isa1.zip › s_study_Maia.txt]

Source Name	Characteristics[organism]	Term Source REF	Term Accession Number	Characteristics[organism part]	Term Source REF	Term Accession Number	Protocol REF	Protocol REF	Comment[concentration]	Comment[surrounding medium]	Sample Name
Halothiobacillus neapolitanus 15147	Halothiobacillus neapolitanus	NCBITAXON	NCBITaxon:927	carboxysome	GO	GO:0031470	Sample preparation	Injection	1.2e11 particles/mL	20 mM ammonium acetate	S1
