# Supplementary material for: A data set from flash X-ray imaging of carboxysomes
Source: Sci Data. 2016 Aug 1;3:160061. doi: 10.1038/sdata.2016.61 (PMC4968195; doi:10.1038/sdata.2016.61)
Supplement: Supplementary file 1 [file sdata201661-isa1.zip › a_assay_Maia.txt]

Sample Name	Protocol REF	Parameter Value[instrument]	Parameter Value[operating mode]	Parameter Value[beamline]	Parameter Value[experiment environment]	Parameter Value[wavelength]	Unit	Term Source REF	Term Accession Number	Parameter Value[pulse duration]	Unit	Term Source REF	Term Accession Number	Parameter Value[detector model]	Parameter Value[detector distance]	Unit	Term Source REF	Term Accession Number	Parameter Value[sample delivery method]	Parameter Value[sample delivery device]	Parameter Value[sample temperature]	Unit	Term Source REF	Term Accession Number	Parameter Value[sample environment]	Term Source REF	Term Accession Number	Parameter Value[energy at interaction region]	Unit	Term Source REF	Term Accession Number	Parameter Value[x-ray focus size]	Unit	Term Source REF	Term Accession Number	Assay Name	Raw Data File	Comment[Data Repository]	Comment[Data Record Accession]	Comment[Data Record URI]	Protocol REF	Parameter Value[software]	Protocol REF	Derived Data File	Comment[Data Repository]	Comment[Data Record Accession]	Comment[Data Record URI]
S1	X-ray free-electron laser	Linac Coherent Light Source (LCLS)	Self-Amplified Spontaneous Emission	AMO	LAMP chamber	11.31	angstrom	UO	UO:0000019	120	femtosecond			pnCCD	0.741	meter	UO	UO:0000008	Aerosol	Uppsala Lens Stack with GDVN for drop formation	room temperature				vacuum	OMIT	OMIT:0015452	2.50E+12	photons per pulse			5	micrometer	UO	UO:0000017	Scan1	e190-r0121-s01-c00.xtc	Coherent X-ray Imaging Data Bank (CXIDB)	doi:10.11577/1169545	http://dx.doi.org/10.11577/1169545	Data pre-processing	cheetah	Hit finding	amo55912-r0121.cxi	Coherent X-ray Imaging Data Bank (CXIDB)	doi:10.11577/1169545	http://dx.doi.org/10.11577/1169545
S1	X-ray free-electron laser	Linac Coherent Light Source (LCLS)	Self-Amplified Spontaneous Emission	AMO	LAMP chamber	11.31	angstrom	UO	UO:0000019	120	femtosecond			pnCCD	0.741	meter	UO	UO:0000008	Aerosol	Uppsala Lens Stack with GDVN for drop formation	room temperature				vacuum	OMIT	OMIT:0015452	2.50E+12	photons per pulse			5	micrometer	UO	UO:0000017	Scan2	e190-r0121-s02-c00.xtc	Coherent X-ray Imaging Data Bank (CXIDB)	doi:10.11577/1169545	http://dx.doi.org/10.11577/1169545	Data pre-processing	cheetah	Hit finding	amo55912-r0121.cxi	Coherent X-ray Imaging Data Bank (CXIDB)	doi:10.11577/1169545	http://dx.doi.org/10.11577/1169545
S1	X-ray free-electron laser	Linac Coherent Light Source (LCLS)	Self-Amplified Spontaneous Emission	AMO	LAMP chamber	11.31	angstrom	UO	UO:0000019	120	femtosecond			pnCCD	0.741	meter	UO	UO:0000008	Aerosol	Uppsala Lens Stack with GDVN for drop formation	room temperature				vacuum	OMIT	OMIT:0015452	2.50E+12	photons per pulse			5	micrometer	UO	UO:0000017	Scan3	e190-r0121-s03-c00.xtc	Coherent X-ray Imaging Data Bank (CXIDB)	doi:10.11577/1169545	http://dx.doi.org/10.11577/1169545	Data pre-processing	cheetah	Hit finding	amo55912-r0121.cxi	Coherent X-ray Imaging Data Bank (CXIDB)	doi:10.11577/1169545	http://dx.doi.org/10.11577/1169545
S1	X-ray free-electron laser	Linac Coherent Light Source (LCLS)	Self-Amplified Spontaneous Emission	AMO	LAMP chamber	11.31	angstrom	UO	UO:0000019	120	femtosecond			pnCCD	0.741	meter	UO	UO:0000008	Aerosol	Uppsala Lens Stack with GDVN for drop formation	room temperature				vacuum	OMIT	OMIT:0015452	2.50E+12	photons per pulse			5	micrometer	UO	UO:0000017	Scan4	e190-r0121-s01-c01.xtc	Coherent X-ray Imaging Data Bank (CXIDB)	doi:10.11577/1169545	http://dx.doi.org/10.11577/1169545	Data pre-processing	cheetah	Hit finding	amo55912-r0121.cxi	Coherent X-ray Imaging Data Bank (CXIDB)	doi:10.11577/1169545	http://dx.doi.org/10.11577/1169545
S1	X-ray free-electron laser	Linac Coherent Light Source (LCLS)	Self-Amplified Spontaneous Emission	AMO	LAMP chamber	11.31	angstrom	UO	UO:0000019	120	femtosecond			pnCCD	0.741	meter	UO	UO:0000008	Aerosol	Uppsala Lens Stack with GDVN for drop formation	room temperature				vacuum	OMIT	OMIT:0015452	2.50E+12	photons per pulse			5	micrometer	UO	UO:0000017	Scan5	e190-r0121-s02-c01.xtc	Coherent X-ray Imaging Data Bank (CXIDB)	doi:10.11577/1169545	http://dx.doi.org/10.11577/1169545	Data pre-processing	cheetah	Hit finding	amo55912-r0121.cxi	Coherent X-ray Imaging Data Bank (CXIDB)	doi:10.11577/1169545	http://dx.doi.org/10.11577/1169545
S1	X-ray free-electron laser	Linac Coherent Light Source (LCLS)	Self-Amplified Spontaneous Emission	AMO	LAMP chamber	11.31	angstrom	UO	UO:0000019	120	femtosecond			pnCCD	0.741	meter	UO	UO:0000008	Aerosol	Uppsala Lens Stack with GDVN for drop formation	room temperature				vacuum	OMIT	OMIT:0015452	2.50E+12	photons per pulse			5	micrometer	UO	UO:0000017	Scan6	e190-r0121-s03-c01.xtc	Coherent X-ray Imaging Data Bank (CXIDB)	doi:10.11577/1169545	http://dx.doi.org/10.11577/1169545	Data pre-processing	cheetah	Hit finding	amo55912-r0121.cxi	Coherent X-ray Imaging Data Bank (CXIDB)	doi:10.11577/1169545	http://dx.doi.org/10.11577/1169545
